# Supplementary material for: Genetic Architecture of Anther Extrusion in Spring and Winter Wheat
Source: Front Plant Sci. 2017 May 16;8:754. doi: 10.3389/fpls.2017.00754 (PMC5432570; doi:10.3389/fpls.2017.00754)
Supplement: Supplementary file 1 [file Table1.XLSX]

## Sheet: Table_S1A. SP_Genotypes
Table S1A. Whole set of Spring wheat accessions including growth habit, country of origin and anther extrusion (AE) performance (BLUEs).
Spring Panel
Genotype	Growth habit	Country	AE BLUEs
TRI11082	Spring	Germany	20.92
TRI3831	Spring	Portugal	20.64
TRI10705	Spring	Greece	20.44
TRI2679	Spring	India	19.53
TRI10703	Spring	Greece	19.47
TRI3874	Spring	Italy	19.33
TRI3569	Spring	Uruguay	18.85
TRI10707	Spring	Unknown	18.76
TRI4041	Spring	Canada	18.7
TRI3570	Spring	India	18.67
TRI5332	Spring	USA	18.53
TRI10709	Spring	Greece	18.53
TRI10311	Spring	Japan	18.47
TRI10336	Spring	China	18.06
TRI3925	Spring	Uruguay	17.96
TRI10710	Spring	Greece	17.79
TRI5386	Spring	Bulgaria	17.74
TRI4013	Spring	Italy	17.38
TRI5425	Spring	Spain	17.37
TRI4919	Spring	Austria	17.2
TRI3633	Spring	Canada	17.17
TRI4563	Spring	Italy	17.1
TRI3631	Spring	Canada	17.09
TRI5692	Spring	Iran	16.85
TRI2619	Spring	Nepal	16.74
TRI3987	Spring	India	16.38
TRI5342	Spring	Germany	16.33
TRI10702	Spring	Unknown	16.31
TRI2656	Spring	India	16.15
TRI3564	Spring	Portugal	16.01
TRI5653	Spring	Iran	15.97
TRI3438	Spring	Germany	15.93
TRI5438	Spring	USA	15.8
TRI5603	Spring	Iran	15.68
TRI5325	Spring	Argentina	15.61
TRI4081	Spring	Portugal	15.48
TRI10591	Spring	Cyprus	15.44
TRI3926	Spring	Uruguay	15.15
TRI4148	Spring	Italy	15.08
TRI4141	Spring	Italy	14.92
TRI3126	Spring	Portugal	14.9
TRI10340	Spring	China	14.9
TRI10338	Spring	China	14.82
TRI5304	Spring	Sweden	14.77
TRI2889	Spring	Nepal	14.73
TRI10780	Spring	Greece	14.65
TRI4940	Spring	USA	14.55
TRI2513	Spring	China	14.53
TRI4942	Spring	USA	13.91
TRI10688	Spring	Greece	13.88
TRI10692	Spring	Greece	13.7
TRI4145	Spring	Italy	13.63
TRI3964	Spring	Nepal	13.6
TRI10785	Spring	Greece	13.57
TRI6094	Spring	Iran	13.4
TRI3955	Spring	Nepal	13.37
TRI403	Spring	USA	13.09
TRI4042	Spring	China	12.83
TRI3513	Spring	United Kingdom	12.78
TRI4126	Spring	Italy	12.78
TRI4943	Spring	Sweden	12.67
TRI5426	Spring	Sweden	12.66
TRI5333	Spring	Spain	12.6
TRI10697	Spring	Greece	12.58
TRI4545	Spring	Austria	12.54
TRI4149	Spring	Italy	12.25
TRI10693	Spring	Greece	12.14
TRI4112	Spring	Afghanistan	12.12
TRI10625	Spring	Cyprus	12.11
TRI11020	Spring	USA	12.1
TRI10781	Spring	Greece	11.96
TRI3492	Spring	Nepal	11.87
TRI3881	Spring	Italy	11.87
TRI6108	Spring	Iran	11.86
TRI4130	Spring	Italy	11.7
TRI4540	Spring	USSR	11.43
TRI6148	Spring	Iran	11.32
TRI4056	Spring	India	11.1
TRI10296	Spring	Mexico	10.83
TRI3839	Spring	France	10.76
TRI3929	Spring	China	10.68
TRI2835	Spring	Afghanistan	10.41
TRI4116	Spring	Italy	10.34
TRI5315	Spring	Argentina	10.27
TRI5262	Spring	Estonia	10.03
TRI3242	Spring	USA	10.01
TRI4547	Spring	Chile	9.6
TRI4549	Spring	Chile	9.6
TRI3526	Spring	Portugal	9.58
TRI3511	Spring	Portugal	9.38
TRI5357	Spring	United Kingdom	9.25
TRI4118	Spring	Italy	9.07
TRI5984	Spring	Iran	8.9
TRI5645	Spring	Iran	8.79
TRI3931	Spring	China	8.7
TRI3842	Spring	Portugal	8.61
TRI4117	Spring	Italy	8.45
TRI4144	Spring	Italy	8.22
TRI10297	Spring	Brazil	8.19
TRI4113	Spring	Afghanistan	8.06
TRI3664	Spring	Germany	7.95
TRI4171	Spring	Italy	7.91
TRI10593	Spring	Cyprus	7.66
TRI6129	Spring	Iran	7.19
TRI3477	Spring	New Zealand	7.01
TRI5310	Spring	France	6.93
TRI10704	Spring	Greece	6.76
TRI4551	Spring	Chile	6.04
TRI3895	Spring	France	5.88
TRI10654	Spring	Cyprus	4.73
TRI10620	Spring	Cyprus	2.94

## Sheet: Table_S1B. WP_Genotypes
Table S1B. Whole set of winter wheat accessions including growth habit, country of origin and anther extrusion (AE) performance (BLUEs).
Winter panel
Genotype	Growth habit	Country	AE BLUEs
Lr12	Winter	USA	22.14
Tr.Dirk-B-GK12	Winter	Australia	22
Cook	Winter	Australia	21.9
Bankuty1205	Winter	Hungary	20.83
Lr10	Winter	USA	20.8
Saitama-27	Winter	Japan	20.66
Pobeda	Winter	Yugoslavia	20.48
Gala	Winter	Argentina	20.19
AlKanTzao	Winter	China	20.09
Mironovska808	Winter	Ukraine	19.95
Purdue5392	Winter	USA	19.83
Tr.Dirk-B-GK775	Winter	Australia	19.65
Ching-Chang6	Winter	China	19.18
Purdue39120	Winter	USA	19.06
NS79-90	Winter	Yugoslavia	19.04
Nov.Crevena	Winter	Yugoslavia	18.92
Timson	Winter	Australia	18.34
Suwwon92	Winter	India	17.57
RedCoat	Winter	USA	17.52
LambriegoInia	Winter	Chile	17.46
Slavija	Winter	Yugoslavia	17.42
Norin10-Brevor14	Winter	USA	17.3
UPI-301	Winter	India	17.23
PKBKrupna	Winter	Yugoslavia	17.18
Sava	Winter	Yugoslavia	16.82
HollyE	Winter	USA	16.7
NS46-90	Winter	Yugoslavia	16.65
Sofija	Winter	Yugoslavia	16.53
Cajeme71	Winter	Mexico	16.48
NS74-95	Winter	Yugoslavia	16.48
Hira	Winter	India	15.86
Bezostaya1	Winter	Russia	15.67
Acciaio	Winter	Italy	15.52
Purd.-Loras	Winter	USA	15.52
Vel	Winter	USA	15.34
NS602	Winter	Yugoslavia	15.18
Florida	Winter	USA	15.16
NS63-24	Winter	Yugoslavia	15.07
SemiliaEligulata	Winter	USA	14.94
Donskapolup.	Winter	Russia	14.92
Mina	Winter	Yugoslavia	14.9
NS55-25	Winter	Yugoslavia	14.78
L1-91	Winter	Yugoslavia	14.66
Mexico120	Winter	Australia	14.62
NS33-90	Winter	Yugoslavia	14.56
Peking11	Winter	China	14.53
CapelleDesprez	Winter	France	14.31
Centurk	Winter	USA	14.23
NovaBanatka	Winter	Yugoslavia	14.12
NS22-92	Winter	Yugoslavia	14.12
Szegedi768	Winter	Hungary	14.12
Hope	Winter	USA	14.07
HAYS2	Winter	USA	14.03
Sonalika	Winter	India	13.88
BCD1302-83	Winter	Moldova	13.6
INTRO615	Winter	USA	13.51
Ana	Winter	Croatia	13.28
Bennimultifloret	Winter	USA	13.2
Magnif41	Winter	Argentina	13.17
L1A-91	Winter	Yugoslavia	12.9
WWMCB2	Winter	USA	12.85
L-1	Winter	Hungary	12.83
Renesansa	Winter	Yugoslavia	12.75
Tr.Compactum	Winter	Latvia	12.65
Tripledirk-S	Winter	Australia	12.65
Norin10	Winter	Japan	12.44
SieteCerros	Winter	Mexico	12.25
Helios	Winter	USA	12.09
Nizija	Winter	Yugoslavia	12.07
ZGKT159-82	Winter	Croatia	12
Inia66	Winter	Mexico	11.94
F44687	Winter	Romania	11.94
ZG1011	Winter	Croatia	11.89
Kite	Winter	Australia	11.66
Rusalka	Winter	Bulgaria	11.63
Avalon	Winter	Great Britain	11.53
TomThumb	Winter	Tibet	11.52
NS559	Winter	Yugoslavia	11.51
ZG987-3	Winter	Croatia	11.37
Mex.3	Winter	Mexico	11.15
MinisterDwarf	Winter	Australia	10.86
ZGK238-82	Winter	Croatia	10.63
Durin	Winter	France	10.42
ZGK3-82	Winter	Croatia	10.31
Tr.Sphaerococcum	Winter	USA	10.23
Ivanka	Winter	Yugoslavia	10.1
Mex.17bb	Winter	Mexico	10.05
Vireo-S	Winter	Mexico	9.73
NS66-92	Winter	Yugoslavia	9.63
Phoenix	Winter	USA	9.18
Highbury	Winter	Great Britain	9.1
UC65680	Winter	USA	8.78
Brigand	Winter	Great Britain	8.45
TJB990-15	Winter	Great Britain	8.4
Ai-bian	Winter	Japan	5.9
TibetDwarf	Winter	Tibet	5.55
