# Supplementary material for: Genetic Architecture of Anther Extrusion in Spring and Winter Wheat
Source: Front Plant Sci. 2017 May 16;8:754. doi: 10.3389/fpls.2017.00754 (PMC5432570; doi:10.3389/fpls.2017.00754)
Supplement: Supplementary file 2 [file Table2.XLSX]

## Sheet: Table_S2. AE_SP_Markers_in_LD
Table S2. List of significant markers (|log10 (P)| >3.0) for anther extrusion in spring wheat and the markers in their significant LD (r^2 ≥0.3) regions.
Columns H and I record the LD value (r^2) and distance (cM) between the significant marker and the markers in its LD region.
Columns J to L recored the |log10 (P)| value, effect and phenotypic variance (R^2) explained by each marker in LD.
Columns M to R record the corresponding Gene_IDs, Transcript_IDs for wheat and and CDS of related grasses.
Column S records the high confidence human readable descriptions (ta_IWGSC_MIPSv2.2) of all the genes.
Each significant marker (|log10 (P)| >3.0) and the markers in its significant LD region (r^2 ≥0.3) is highlighted in a different color.
Significant_Marker	Markers_in_LD	Trait-Panel	Chr.	Pos.(cM)	Order	Marker_ID	r^2_bw_Markers	Distance_bw_Markers (cM)	-log10(P)	Effect	Marker_%R^2	Gene_ID_Wheat	Transcript_ID_Wheat	Barley_CDS	Brachypodium_CDS	Sorghum_CDS	Rice_CDS	Annotated Function
	wsnp_Ex_rep_c67671_66332423	AE-Spring	2B	96.3724	9884	IWA5436	0.747982	1	2.99407	1.47711	9.9684	Traes_2BS_93E49A2FF	Traes_2BS_93E49A2FF.1	HORVU2Hr1G037470.1	Bradi1g23750.1	Sb02g037270.1_PACid_1959146	LOC_Os07g38760.1	Importin-5
	BobWhite_c8113_532	AE-Spring	2B	97.2642	10008	IWB4425	0.629713	0.11	2.33957	1.2837	6.76796	Traes_2BS_07D928C3B	Traes_2BS_07D928C3B.1	HORVU2Hr1G036870.15	-	-	-	Major facilitator superfamily protein LENGTH=462
	BobWhite_c892_73	AE-Spring	2B	97.3733	10010	IWB4546	0.836263	0	2.69888	1.36517	9.04933	Traes_2BS_93E49A2FF	Traes_2BS_93E49A2FF.1	HORVU3Hr1G096120.1	-	-	-	Importin-5
wsnp_Ex_c51352_55323092	wsnp_Ex_c51352_55323092	AE-Spring	2B	97.3733	10011	IWA4100	1	0	3.08601	1.4764	9.74776	Traes_2BS_93E49A2FF	Traes_2BS_93E49A2FF.1	HORVU2Hr1G037470.1	Bradi1g23750.1	Sb02g037270.1_PACid_1959146	LOC_Os07g38760.1	Importin-5
	wsnp_Ex_c7003_12065828	AE-Spring	2B	97.5012	10016	IWA4606	0.420518	0.13	1.94629	-1.1082	5.4543	Traes_2BS_07D928C3B	Traes_2BS_07D928C3B.1	HORVU2Hr1G036870.15	Bradi1g23580.1	Sb02g037470.1_PACid_1959169	LOC_Os07g39010.1	Major facilitator superfamily protein LENGTH=462
	Ra_c6700_406	AE-Spring	2B	98.5271	10044	IWB52411	0.324805	1.16	0.696766	0.551735	1.6161	Traes_2BS_5497C0A63	Traes_2BS_5497C0A63.2	HORVU2Hr1G038480.14	Bradi1g24100.1	Sb02g036890.1_PACid_1959104	LOC_Os07g38360.2	time for coffee LENGTH=1555
BS00013584_51	BS00013584_51	AE_Spring	3A	77.5123	13795	IWB6586	1	0	3.14167	1.51925	11.3545	Traes_3AS_491B176E2	Traes_3AS_491B176E2.2	HORVU3Hr1G016350.3	Bradi1g52990.1	Sb02g008830.1_PACid_1956390	LOC_Os07g17130.1	Late embryogenesis abundant protein LENGTH=151
	RAC875_c55313_89	AE_Spring	3A	79.8009	13825	IWB59109	0.435714	2.29	2.65977	1.39638	9.47343	-	-	-	Bradi3g18590.1	Sb06g015930.1_PACid_1972317	LOC_Os08g13920.1	-
	Tdurum_contig25520_363	AE_Spring	3A	79.8009	13826	IWB69125	0.435714	2.29	2.65977	1.39638	9.47343	Traes_3AS_B51373A34	Traes_3AS_B51373A34.1	HORVU3Hr1G016360.19	-	-	-	D111/G-patch domain-containing protein LENGTH=530
	BS00065932_51	AE_Spring	3A	79.8009	13828	IWB9676	0.435714	2.29	2.65977	1.39638	9.47343	-	-	HORVU3Hr1G033390.1	-	-	-	-
BS00016407_51	BS00016407_51	AE_Spring	3B	57.2382	15754	IWB6626	1	0	3.81669	1.98998	14.143	-	-	-	-	-	-	-
	IAAV8162	AE_Spring	3B	57.2382	15757	IWB35437	0.797035	0	3.81669	1.98998	14.143	TRAES3BF175400030CFD_g	TRAES3BF175400030CFD_t1	HORVU3Hr1G012410.6	Bradi3g19960.1	Sb01g012680.1_PACid_1950860	LOC_Os08g19850.1	-
	GENE-4918_283	AE_Spring	3B	57.2382	15759	IWB34238.1	0.804285	0	3.9193	2.0032	13.8278	TRAES3BF175400030CFD_g	TRAES3BF175400030CFD_t1	HORVU3Hr1G046820.1	-	-	-	-
	BS00016407_51	AE_Spring	3B	57.2382	15754	IWB6626	0.797035	0	3.81669	1.98998	14.143	-	-	-	-	-	-	-
IAAV8162	IAAV8162	AE_Spring	3B	57.2382	15757	IWB35437	1	0	3.81669	1.98998	14.143	TRAES3BF175400030CFD_g	TRAES3BF175400030CFD_t1	HORVU3Hr1G012410.6	Bradi3g19960.1	Sb01g012680.1_PACid_1950860	LOC_Os08g19850.1	-
	GENE-4918_283	AE_Spring	3B	57.2382	15759	IWB34238.1	0.793926	0	3.9193	2.0032	13.8278	TRAES3BF175400030CFD_g	TRAES3BF175400030CFD_t1	HORVU3Hr1G046820.1	-	-	-	-
	BS00016407_51	AE_Spring	3B	57.2382	15754	IWB6626	0.804285	0	3.81669	1.98998	14.143	-	-	-	-	-	-	-
	IAAV8162	AE_Spring	3B	57.2382	15757	IWB35437	0.793926	0	3.81669	1.98998	14.143	TRAES3BF175400030CFD_g	TRAES3BF175400030CFD_t1	HORVU3Hr1G012410.6	Bradi3g19960.1	Sb01g012680.1_PACid_1950860	LOC_Os08g19850.1	-
GENE-4918_283	GENE-4918_283	AE_Spring	3B	57.2382	15759	IWB34238.1	1	0	3.9193	2.0032	13.8278	TRAES3BF175400030CFD_g	TRAES3BF175400030CFD_t1	HORVU3Hr1G046820.1	-	-	-	-
	IAAV6777	AE-Spring	6A	135.758	30415	IWB35245	0.301383	2.55	1.69184	1.01262	5.20394	Traes_6AL_6E9EB1143	Traes_6AL_6E9EB1143.3	HORVU6Hr1G090990.2	Bradi3g55360.1	Sb04g037215.1_PACid_1968617	LOC_Os02g57200.1	Plastin-2
	Tdurum_contig42418_2618	AE-Spring	6A	135.758	30416	IWB71122	0.331986	2.55	1.75503	-1.01627	5.00054	Traes_6AL_D7E6BB92D	Traes_6AL_D7E6BB92D.2	HORVU6Hr1G091010.36	Bradi3g55350.1	Sb04g037210.1_PACid_1968616	LOC_Os02g57190.1	-
	RFL_Contig2765_1200	AE-Spring	6A	136.701	30436	IWB64044.1	0.300926	1.61	2.2092	1.23154	7.57531	Traes_6AL_0A487FC86	Traes_6AL_0A487FC86.1	HORVU6Hr1G090700.5	Bradi3g55317.1	Sb04g037180.1_PACid_1968613	LOC_Os02g57160.1	-
Excalibur_c25390_2483	Excalibur_c25390_2483	AE-Spring	6A	138.306	30524	IWB24306	1	0	3.05752	-1.42057	10.9275	Traes_6AL_65FBA1460	Traes_6AL_65FBA1460.1	HORVU6Hr1G090530.1	Bradi3g55287.1	Sb04g037160.1_PACid_1968610	LOC_Os02g57140.1	CLIP-associating protein 1
	RAC875_c48687_681	AE-Spring	6A	140.866	30621	IWB58463	0.547888	2.56	2.76364	-1.30149	9.4243	Traes_6AL_DDBB7DA67	-	HORVU6Hr1G090510.2	Bradi4g20117.1	Sb05g027340.1_PACid_1971343	LOC_Os11g20040.1	-
	BS00067682_51	AE-Spring	7A	212.661	36256	IWB10118	0.477459	0	2.50966	-1.27382	7.45718	Traes_7AL_3ACEF0277	Traes_7AL_3ACEF0277.2	HORVU7Hr1G020620.2	-	-	-	Rhodanese-like domain-containing protein 17
	BS00068033_51	AE-Spring	7A	212.661	36260	IWB10213	0.71317	0	2.0036	-1.06164	6.98807	-	-	-	-	-	-	-
Tdurum_contig42487_1555	Tdurum_contig42487_1555	AE-Spring	7A	212.661	36270	IWB71178	1	0	4.35644	-1.5484	13.2677	Traes_7AL_3ACEF0277	Traes_7AL_3ACEF0277.2	-	-	-	-	Rhodanese-like domain-containing protein 17
	Kukri_c51453_406	AE-Spring	7A	224.833	36422	IWB46162	0.55164	12.17	1.27518	-0.88339	4.85258	Traes_7AL_A3515C101	Traes_7AL_A3515C101.1	-	Bradi1g57680.1	Sb10g023770.1_PACid_1984286	-	26S protease regulatory subunit 7 homolog A
	wsnp_Ex_c4804_8579139	AE-Spring	7B	73.7921	37411	IWA4005	0.352777	2.52	1.04133	0.867323	2.35893	Traes_7BL_1716036C0	Traes_7BL_1716036C0.1	HORVU7Hr1G090880.3	Bradi1g36236.1	Sb02g020700.1_PACid_1957102	LOC_Os06g40710.1	Myb family transcription factor APL n=1 Tax=Aegilops tauschii RepID=N1QSI5_AEGTA
	RAC875_c2887_52	AE-Spring	7B	73.7921	37435	IWB56242	0.420115	2.52	1.92158	1.29039	4.35212	Traes_7BL_1716036C0	Traes_7BL_1716036C0.1	-	Bradi1g36236.1	Sb02g020700.1_PACid_1957102	LOC_Os06g40710.1	Myb family transcription factor APL n=1 Tax=Aegilops tauschii RepID=N1QSI5_AEGTA
	CAP12_c606_221	AE-Spring	7B	73.7921	37469	IWB13479	0.300955	2.52	1.1594	1.01651	2.42583	-	-	-	Bradi1g25517.1	-	-	-
wsnp_BE443010B_Ta_2_1	wsnp_BE443010B_Ta_2_1	AE-Spring	7B	76.3096	37563	IWA116	1	0	3.89108	1.78152	11.4195	Traes_7BL_566C6F683	Traes_7BL_566C6F683.2	HORVU7Hr1G090950.1	Bradi4g39600.1	Sb08g008400.1_PACid_1978060	LOC_Os12g13380.1	UPI0002C3556D related cluster n=1 Tax=unknown RepID=UPI0002C3556D
