# Supplementary material for: Genetic Architecture of Anther Extrusion in Spring and Winter Wheat
Source: Front Plant Sci. 2017 May 16;8:754. doi: 10.3389/fpls.2017.00754 (PMC5432570; doi:10.3389/fpls.2017.00754)
Supplement: Supplementary file 3 [file Table3.XLSX]

## Sheet: Table_S3. AE_WP_Markers_in_LD
Table S3. List of significant markers (|log10 (P)| >3.0) for anther extrusion in winter wheat and the markers in their significant LD (r^2 ≥0.3) regions.
Columns H and I record the LD value (r^2) and distance (cM) between the significant marker and the markers in its LD region.
Columns J to L recored the |log10 (P)| value, effect and phenotypic variance (R^2) explained by each marker in LD.
Columns M to R record the corresponding Gene_IDs, Transcript_IDs for wheat and and CDS of related grasses.
Column S records the high confidence human readable descriptions (ta_IWGSC_MIPSv2.2) of all the genes.
Each significant marker (|log10 (P)| >3.0) and the markers in its significant LD region (r^2 ≥0.3) is highlighted in a different color.
Significant_Marker	Markers_in_LD	Trait-Panel	Chr.	Pos.(cM)	Order	Marker_ID	r^2_bw_markers	Distance_bw_markers (cM)	-log10(P)	Effect	Marker_% R^2	Gene_ID_Wheat	Transcript_ID_Wheat	Barley_CDS	Brachypodium_CDS	Sorghum_CDS	Rice_CDS	Annotated Function
	Tdurum_contig56662_54	AE-Winter	1A	113.194	1685	IWB72526	0.356884	2.2	1.32378	-0.823779	5.67064	-	-	-	-	-	-	-
	wsnp_Ex_c23598_32826926	AE-Winter	1A	113.77	1695	IWA2818	0.392537	1.62	1.21624	-0.755112	6.61097	Traes_1AL_ABEA95ABE	Traes_1AL_ABEA95ABE.5	-	Bradi5g22077.1	Sb06g028880.1_PACid_1973910	LOC_Os04g52900.1	ABC transporter C family member 1
	Tdurum_contig18174_283	AE-Winter	1A	113.77	1699	IWB68712	0.408147	1.62	1.60529	-0.888463	6.14823	Traes_1AL_EF89F456A	Traes_1AL_EF89F456A.2	-	-	-	-	COLD REGULATED 314 INNER MEMBRANE 1 LENGTH=225
	wsnp_Ex_c6488_11266589	AE-Winter	1A	113.77	1719	IWA4523	0.309586	1.62	1.84511	0.959159	9.02441	Traes_1AL_17F456C3A	Traes_1AL_17F456C3A.1	HORVU1Hr1G083550.4	Bradi2g17390.1	Sb09g027686.1_PACid_1981756	LOC_Os05g47850.1	Chloroplastic group IIA intron splicing facilitator CRS1, chloroplastic
JD_c285_1438	JD_c285_1438	AE-Winter	1A	115.39	1755	IWB37296	1	0	3.51026	1.46241	14.5081	Traes_1AL_48F565722	Traes_1AL_48F565722.1	HORVU1Hr1G083960.3	Bradi1g32180.1	Sb02g042030.1_PACid_1959736	LOC_Os07g46720.1	Pre-rRNA-processing protein ESF2
	Ra_c41164_730	AE-Winter	1A	115.723	1768	IWB52033	0.297699	0.33	1.70968	1.27153	6.00832	Traes_1AL_52E56C8D3	Traes_1AL_52E56C8D3.1	-	Bradi2g17290.1	Sb09g027790.1_PACid_1981767	LOC_Os01g49190.1	ATP synthase subunit beta
	BobWhite_c37358_208	AE-Winter	1A	115.723	1770	IWB2902	0.405403	0.33	0.585038	0.465756	2.73264	Traes_1AL_834747574	Traes_1AL_834747574.1	-	-	-	-	unknown protein; LOCATED IN: chloroplast; EXPRESSED IN: 23 plant structures; EXPRESSED DURING: 13 growth stages
	Kukri_c51781_199	AE-Winter	1A	115.723	1772	IWB46190	0.322245	0.33	0.880113	0.583509	3.74592	Traes_1AL_449465EF7	Traes_1AL_449465EF7.2	-	Bradi2g16070.1	Sb09g028840.1_PACid_1981891	LOC_Os05g49270.1	Solute carrier family 2, facilitated glucose transporter member 8
	wsnp_Ex_c852_1657319	AE-Winter	1B	69.7668	4081	IWA4811	0.639676	0.31	0.828489	0.617118	2.66275	Traes_1BL_440F342DB	Traes_1BL_E623C0FF71.1	-	Bradi2g26260.1	Sb09g019520.1_PACid_1980771	LOC_Os05g32850.1	DUF21 domain-containing protein
	RAC875_rep_c74070_518	AE-Winter	1B	69.7668	4084	IWB63003	0.639676	0.31	0.828489	0.617118	2.66275	Traes_1BL_1FE978865	Traes_1BL_7E575BD44.2	HORVU1Hr1G062650.1	Bradi3g34620.1	Sb08g006370.1_PACid_1977887	LOC_Os05g24601.1	Coatomer subunit delta-1
	GENE-3626_308	AE-Winter	1B	69.7668	4087	IWB33517	0.637883	0.31	1.26365	0.778051	2.6206	Traes_1BL_6401A85E7	Traes_1BL_74FC9D6D1.1	HORVU1Hr1G024440.1	-	-	-	pale cress protein (PAC) LENGTH=313
	CAP11_rep_c5039_201	AE-Winter	1B	69.7668	4088	IWB13110	0.639676	0.31	0.828489	0.617118	2.66275	Traes_1BL_D1942F1D8	Traes_1BL_C8C00AB71.1	HORVU1Hr1G062480.1	Bradi2g11040.1	Sb03g011570.1_PACid_1961424	LOC_Os01g18100.1	RHOMBOID-like protein 14 LENGTH=334
	wsnp_Ra_c2027_3945764	AE-Winter	1B	70.0795	4093	IWA7723	0.722346	0	1.46501	0.856436	7.29729	Traes_1BL_436B2D6FC	-	HORVU1Hr1G062330.8	Bradi1g60510.1	Sb01g033310.1_PACid_1953108	LOC_Os03g27800.1	Protein WEAK CHLOROPLAST MOVEMENT UNDER BLUE LIGHT 1
	wsnp_Ex_c3681_6715277	AE-Winter	1B	70.0795	4109	IWA3587	0.738102	0	1.83959	0.94176	6.72438	Traes_1BL_436B2D6FC	-	HORVU1Hr1G062330.8	Bradi1g60510.1	Sb01g033310.1_PACid_1953108	LOC_Os03g27800.1	Protein WEAK CHLOROPLAST MOVEMENT UNDER BLUE LIGHT 1
	wsnp_Ex_c2025_3799847	AE-Winter	1B	70.0795	4112	IWA2517	0.738102	0	1.83959	0.94176	6.72438	Traes_1BL_436B2D6FC	-	HORVU1Hr1G062330.8	Bradi1g60510.1	Sb01g033310.1_PACid_1953108	LOC_Os03g27800.1	Protein WEAK CHLOROPLAST MOVEMENT UNDER BLUE LIGHT 1
	RAC875_c865_1936	AE-Winter	1B	70.0795	4124	IWB60853	0.738102	0	1.83959	0.94176	6.72438	-	-	-	Bradi1g50477.1	Sb10g001200.1_PACid_1982287	LOC_Os06g02430.1	-
	Ra_c3083_982	AE-Winter	1B	70.0795	4128	IWB51782	0.711371	0	1.46771	0.852014	6.66872	Traes_1BL_376B04B59	-	HORVU1Hr1G062270.1	Bradi2g26100.1	Sb09g019590.1_PACid_1980778	LOC_Os05g33030.1	kinesin 4 LENGTH=987
Kukri_c51474_334	Kukri_c51474_334	AE-Winter	1B	70.0795	4135	IWB46165	1	0	3.06029	-1.24038	10.7185	Traes_1BL_49BF78501	-	-	Bradi2g26090.1	Sb09g019600.1_PACid_1980779	LOC_Os05g33040.1	Cyclin-P3-1
	IAAV5704	AE-Winter	1B	70.0795	4140	IWB35076	0.869042	0	2.66268	-1.19996	11.1831	Traes_1BL_EBB6569F1	Traes_1BL_92756E39D.1	-	-	-	-	Kelch repeat and BTB domain-containing protein 4
	BS00095568_51	AE-Winter	1B	70.0795	4152	IWB11938	0.537247	0	1.15352	-0.727845	5.93972	Traes_1BL_96A13C19A	Traes_1BL_3EB0570A8.1	HORVU1Hr1G063320.1	-	-	-	Cysteine proteinase inhibitor 3
	BS00069723_51	AE-Winter	1B	70.0795	4156	IWB10413	0.563296	0	0.366978	0.329964	1.96806	Traes_1BL_2DF3E745A	-	HORVU1Hr1G024070.1	-	-	-	unknown protein; BEST Arabidopsis thaliana protein match is: unknown protein . LENGTH=151
	BobWhite_rep_c66032_270	AE-Winter	1B	70.7816	4199	IWB5590	0.301266	0.7	1.90914	1.00842	12.7937	-	-	-	Bradi2g25820.1	Sb09g019820.1_PACid_1980804	LOC_Os05g33510.1	-
	wsnp_BE443332B_Ta_2_2	AE-Winter	1B	70.8518	4212	IWA128	0.301266	0.77	1.90914	1.00842	12.7937	-	-	-	Bradi2g25820.1	Sb09g019820.1_PACid_1980804	LOC_Os05g33510.1	-
	BS00077914_51	AE-Winter	2B	65.2669	9109	IWB10974	0.434944	0.93	0.226392	0.217895	1.68975	Traes_2BS_24B01ABC4	Traes_2BS_24B01ABC4.1	-	-	-	-	Prostaglandin E synthase 2
	Kukri_rep_c103893_875	AE-Winter	2B	65.2669	9112	IWB48927	0.474183	0.93	0.354465	0.317564	0.397462	Traes_2BS_B5954EDDD	Traes_2BS_B5954EDDD.2	HORVU2Hr1G010980.1	Bradi4g40600.1	Sb05g008670.1_PACid_1969934	LOC_Os12g09120.1	-
RAC875_c1755_971	RAC875_c1755_971	AE-Winter	2B	66.1962	9128	IWB54495	1	0	3.33738	1.35844	11.7359	-	-	-	Bradi5g03060.1	Sb07g009340.1_PACid_1975573	LOC_Os10g06140.1	-
	BobWhite_c5072_107	AE-Winter	2B	67.0724	9143	IWB3720	0.458654	0.87	0.00234284	-0.00271681	0.287416	-	-	-	-	-	-	-
	BS00022950_51	AE-Winter	2B	67.0724	9145	IWB7336	0.29664	0.87	0.348132	0.300447	1.42888	Traes_2BS_545497E2D	-	-	-	-	-	Eukaryotic aspartyl protease family protein LENGTH=524
	wsnp_JD_c42879_30043973	AE-Winter	2B	67.0724	9146	IWA6048	0.442012	0.87	0.0872847	0.0904539	1.62947	Traes_2BS_C41E04839	-	-	Bradi1g21320.2	Sb02g039650.2_PACid_1959451	LOC_Os07g42950.1	40S ribosomal protein S6
	wsnp_Ra_c407_862316	AE-Winter	2B	71.9994	9237	IWA7916	0.396737	5.8	1.02583	0.907064	4.05623	Traes_2BS_900CEA95A	Traes_2BS_900CEA95A.1	HORVU2Hr1G012930.6	Bradi5g02940.2	Sb06g020390.1_PACid_1972893	LOC_Os04g20270.1	NAD-dependent protein deacetylase
Excalibur_c3959_118	Excalibur_c3959_118	AE-Winter	6A	140.866	30576	IWB26059.1	1	0	3.66785	-1.54026	12.3821	Traes_6AL_2A11939F7	Traes_6AL_2A11939F7.2	HORVU6Hr1G093510.1	Bradi3g56730.1	Sb10g031230.1_PACid_1985220	LOC_Os02g58090.1	-
	Kukri_c5631_770	AE-Winter	6A	140.866	30709	IWB46593.1	0.688833	0	1.47274	-0.86694	7.15876	Traes_6AL_2A11939F7	Traes_6AL_2A11939F7.2	HORVU6Hr1G093510.1	Bradi3g56730.1	Sb10g031230.1_PACid_1985220	LOC_Os02g58090.1	-
wsnp_Ku_c16522_25425455	wsnp_Ku_c16522_25425455	AE-Winter	6B	71.1814	32283	IWA6599	1	0	3.17892	-1.37772	16.9839	Traes_6BL_D816BA883	Traes_6BL_D816BA883.1	-	Bradi3g59400.1	Sb04g028030.1_PACid_1967504	LOC_Os02g51100.1	ATPase GET3
	Tdurum_contig46925_285	AE-Winter	6B	71.972	32439	IWB71734	0.34846	0.79	1.07352	0.763421	8.65103	Traes_6BL_196E83E72	-	-	-	-	-	unknown protein; BEST Arabidopsis thaliana protein match is: unknown protein . LENGTH=317
	Tdurum_contig47269_904	AE-Winter	6B	72.2882	32486	IWB71780	0.342284	1.11	0.80555	0.612034	7.75898	Traes_6BL_1A8024D7D	Traes_6BL_1A8024D7D.2	-	-	-	-	RING/U-box superfamily protein LENGTH=223
	wsnp_Ex_c11714_18840676	AE-Winter	6B	72.2882	32488	IWA1531	0.362811	1.11	0.975516	0.71286	7.70359	Traes_6BL_B599E4710	Traes_6BL_B599E4710.1	HORVU6Hr1G076430.4	Bradi3g59627.1	Sb04g028320.1_PACid_1967545	LOC_Os02g50799.1	nuclear pore anchor LENGTH=2115
	wsnp_Ra_c46591_52408053	AE-Winter	6B	71.7641	32336	IWA7954	0.306536	0	1.08571	0.742178	7.92389	Traes_6BL_8C056134E	Traes_6BL_8C056134E.2	HORVU6Hr1G073050.1	-	-	-	MADS-box transcription factor 57
	Excalibur_rep_c68210_468	AE-Winter	6B	71.7641	32371	IWB30937	0.321424	0	2.64832	-1.30019	13.3295	-	-	HORVU6Hr1G000310.2	-	-	-	-
Kukri_rep_c116323_79	Kukri_rep_c116323_79	AE-Winter	6B	71.7641	32381	IWB49712	1	0	3.6001	-1.51709	13.7788	-	-	-	Bradi4g13410.1	-	-	-
	RAC875_c49136_59	AE-Winter	6B	71.7641	32384	IWB58529	0.320751	0	2.64832	-1.30019	13.3295	Traes_6BL_8960BC410	Traes_6BL_8960BC410.1	-	Bradi3g56910.1	Sb04g028840.1_PACid_1967611	LOC_Os02g49992.1	Mediator of RNA polymerase II transcription subunit 23
	RAC875_rep_c108200_137	AE-Winter	6B	71.7641	32385	IWB61770	0.340866	0	3.62017	-1.56281	14.2833	Traes_6BL_A5614E593	Traes_6BL_A5614E593.2	HORVU6Hr1G072870.1	Bradi3g20700.1	Sb03g027920.1_PACid_1962461	LOC_Os08g23120.1	RNA-binding protein 1 LENGTH=360
	RFL_Contig1015_620	AE-Winter	6B	71.7641	32386	IWB63539	0.340866	0	3.62017	-1.56281	14.2833	Traes_6BL_414885850	Traes_6BL_414885850.1	HORVU6Hr1G073980.1	Bradi3g24010.1	Sb0012s014630.1_PACid_1949133	LOC_Os10g22590.1	Pollen Ole e 1 allergen and extensin family protein LENGTH=159
	TA001470-0628	AE-Winter	6B	71.7641	32387	IWB65403	0.340866	0	3.62017	-1.56281	14.2833	Traes_6BL_8960BC410	Traes_6BL_8960BC410.1	-	Bradi3g56910.1	-	-	Mediator of RNA polymerase II transcription subunit 23
	tplb0061f12_679	AE-Winter	6B	71.7641	32390	IWB75290	0.340866	0	3.62017	-1.56281	14.2833	Traes_6BL_A7A807541	Traes_6BL_A7A807541.1	HORVU6Hr1G073730.1	Bradi3g56810.1	-	-	Caleosin-related family protein LENGTH=195
	wsnp_BQ161779B_Ta_2_4	AE-Winter	6B	71.7641	32392	IWA618	0.320751	0	2.64832	-1.30019	13.3295	Traes_6BL_8960BC410	Traes_6BL_8960BC410.1	HORVU6Hr1G073440.11	Bradi3g56910.1	-	LOC_Os02g49992.1	Mediator of RNA polymerase II transcription subunit 23
	wsnp_Ku_c15761_24469519	AE-Winter	6B	71.7641	32396	IWA6571	0.320751	0	2.64832	-1.30019	13.3295	Traes_6BL_B1673B99B	Traes_6BL_B1673B99B.2	HORVU6Hr1G073030.4	Bradi3g57080.1	Sb04g029030.1_PACid_1967634	LOC_Os02g49760.1	Potassium transporter family protein LENGTH=781
	wsnp_Ku_c3185_5949143	AE-Winter	6B	71.7641	32397	IWA6904	0.340866	0	3.62017	-1.56281	14.2833	Traes_6BL_9145A9A11	Traes_6BL_9145A9A11.1	-	Bradi3g56930.1	Sb04g028860.1_PACid_1967613	LOC_Os02g49980.1	ADP-ribosylation factor-like protein 8B-A
	Tdurum_contig44173_792	AE-Winter	6B	71.7641	32403	IWB71501	0.368015	0	0.547679	0.471767	6.96134	-	-	-	-	-	-	-
	Tdurum_contig7981_70	AE-Winter	6B	71.7641	32404	IWB73456	0.368015	0	0.547679	0.471767	6.96134	-	-	-	-	-	-	-
	Tdurum_contig46925_285	AE-Winter	6B	71.972	32439	IWB71734	0.34292	0.21	1.07352	0.763421	8.65103	Traes_6BL_196E83E72	-	-	-	-	-	unknown protein; BEST Arabidopsis thaliana protein match is: unknown protein . LENGTH=317
	Tdurum_contig47269_904	AE-Winter	6B	72.2882	32486	IWB71780	0.325268	0.53	0.80555	0.612034	7.75898	Traes_6BL_1A8024D7D	Traes_6BL_1A8024D7D.2	-	-	-	-	RING/U-box superfamily protein LENGTH=223
	wsnp_Ex_c11714_18840676	AE-Winter	6B	72.2882	32488	IWA1531	0.33472	0.53	0.975516	0.71286	7.70359	Traes_6BL_B599E4710	Traes_6BL_B599E4710.1	HORVU6Hr1G076430.4	Bradi3g59627.1	Sb04g028320.1_PACid_1967545	LOC_Os02g50799.1	nuclear pore anchor LENGTH=2115
	wsnp_Ex_rep_c66315_64480670	AE-Winter	6B	71.7641	32333	IWA5198	0.41725	0	0.731604	0.556594	8.08369	Traes_6BL_8960BC410	Traes_6BL_8960BC410.1	HORVU6Hr1G073440.11	Bradi3g56910.1	Sb04g028840.1_PACid_1967611	LOC_Os02g49992.1	Mediator of RNA polymerase II transcription subunit 23
	wsnp_Ku_c15761_24469459	AE-Winter	6B	71.7641	32334	IWA6570	0.435168	0	0.878711	0.630796	8.53887	Traes_6BL_B1673B99B	Traes_6BL_B1673B99B.2	HORVU6Hr1G073030.4	Bradi3g57080.1	Sb04g029030.1_PACid_1967634	LOC_Os02g49760.1	Potassium transporter family protein LENGTH=781
	wsnp_Ra_c46591_52408053	AE-Winter	6B	71.7641	32336	IWA7954	0.414079	0	1.08571	0.742178	7.92389	Traes_6BL_8C056134E	Traes_6BL_8C056134E.2	HORVU6Hr1G073050.1	-	-	-	MADS-box transcription factor 57
	Excalibur_rep_c68210_468	AE-Winter	6B	71.7641	32371	IWB30937	0.446604	0	2.64832	-1.30019	13.3295	-	-	HORVU6Hr1G000310.2	-	-	-	-
	Kukri_rep_c116323_79	AE-Winter	6B	71.7641	32381	IWB49712	0.340866	0	3.6001	-1.51709	13.7788	-	-	-	Bradi4g13410.1	-	-	-
	RAC875_c49136_59	AE-Winter	6B	71.7641	32384	IWB58529	0.446604	0	2.64832	-1.30019	13.3295	Traes_6BL_8960BC410	Traes_6BL_8960BC410.1	-	Bradi3g56910.1	Sb04g028840.1_PACid_1967611	LOC_Os02g49992.1	Mediator of RNA polymerase II transcription subunit 23
	RAC875_rep_c108200_137	AE-Winter	6B	71.7641	32385	IWB61770	0.462335	0	3.62017	-1.56281	14.2833	Traes_6BL_A5614E593	Traes_6BL_A5614E593.2	HORVU6Hr1G072870.1	Bradi3g20700.1	Sb03g027920.1_PACid_1962461	LOC_Os08g23120.1	RNA-binding protein 1 LENGTH=360
	RFL_Contig1015_620	AE-Winter	6B	71.7641	32386	IWB63539	0.462335	0	3.62017	-1.56281	14.2833	Traes_6BL_414885850	Traes_6BL_414885850.1	HORVU6Hr1G073980.1	Bradi3g24010.1	Sb0012s014630.1_PACid_1949133	LOC_Os10g22590.1	Pollen Ole e 1 allergen and extensin family protein LENGTH=159
	TA001470-0628	AE-Winter	6B	71.7641	32387	IWB65403	0.462335	0	3.62017	-1.56281	14.2833	Traes_6BL_8960BC410	Traes_6BL_8960BC410.1	-	Bradi3g56910.1	-	-	Mediator of RNA polymerase II transcription subunit 23
tplb0061f12_679	tplb0061f12_679	AE-Winter	6B	71.7641	32390	IWB75290	1	0	3.62017	-1.56281	14.2833	Traes_6BL_A7A807541	Traes_6BL_A7A807541.1	HORVU6Hr1G073730.1	Bradi3g56810.1	-	-	Caleosin-related family protein LENGTH=195
	wsnp_BQ161779B_Ta_2_4	AE-Winter	6B	71.7641	32392	IWA618	0.438118	0	2.64832	-1.30019	13.3295	Traes_6BL_8960BC410	Traes_6BL_8960BC410.1	HORVU6Hr1G073440.11	Bradi3g56910.1	-	LOC_Os02g49992.1	Mediator of RNA polymerase II transcription subunit 23
	wsnp_Ku_c15761_24469519	AE-Winter	6B	71.7641	32396	IWA6571	0.438118	0	2.64832	-1.30019	13.3295	Traes_6BL_B1673B99B	Traes_6BL_B1673B99B.2	HORVU6Hr1G073030.4	Bradi3g57080.1	Sb04g029030.1_PACid_1967634	LOC_Os02g49760.1	Potassium transporter family protein LENGTH=781
	wsnp_Ku_c3185_5949143	AE-Winter	6B	71.7641	32397	IWA6904	0.462335	0	3.62017	-1.56281	14.2833	Traes_6BL_9145A9A11	Traes_6BL_9145A9A11.1	-	Bradi3g56930.1	Sb04g028860.1_PACid_1967613	LOC_Os02g49980.1	ADP-ribosylation factor-like protein 8B-A
	wsnp_Ex_c3990_7223090	AE-Winter	6B	71.9017	32422	IWA3699	0.378799	0.14	0.690545	0.526697	7.2475	-	-	-	.	Sb01g034410.1_PACid_1953240	LOC_Os01g40190.1	-
	wsnp_Ex_rep_c66315_64480670	AE-Winter	6B	71.7641	32333	IWA5198	0.41725	0	0.731604	0.556594	8.08369	Traes_6BL_8960BC410	Traes_6BL_8960BC410.1	HORVU6Hr1G073440.11	Bradi3g56910.1	Sb04g028840.1_PACid_1967611	LOC_Os02g49992.1	Mediator of RNA polymerase II transcription subunit 23
	wsnp_Ku_c15761_24469459	AE-Winter	6B	71.7641	32334	IWA6570	0.435168	0	0.878711	0.630796	8.53887	Traes_6BL_B1673B99B	Traes_6BL_B1673B99B.2	HORVU6Hr1G073030.4	Bradi3g57080.1	Sb04g029030.1_PACid_1967634	LOC_Os02g49760.1	Potassium transporter family protein LENGTH=781
	wsnp_Ra_c46591_52408053	AE-Winter	6B	71.7641	32336	IWA7954	0.414079	0	1.08571	0.742178	7.92389	Traes_6BL_8C056134E	Traes_6BL_8C056134E.2	HORVU6Hr1G073050.1	-	-	-	MADS-box transcription factor 57
	Excalibur_rep_c68210_468	AE-Winter	6B	71.7641	32371	IWB30937	0.446604	0	2.64832	-1.30019	13.3295	-	-	HORVU6Hr1G000310.2	-	-	-	-
	Kukri_rep_c116323_79	AE-Winter	6B	71.7641	32381	IWB49712	0.340866	0	3.6001	-1.51709	13.7788	-	-	-	Bradi4g13410.1	-	-	-
	RAC875_c49136_59	AE-Winter	6B	71.7641	32384	IWB58529	0.446604	0	2.64832	-1.30019	13.3295	Traes_6BL_8960BC410	Traes_6BL_8960BC410.1	-	Bradi3g56910.1	Sb04g028840.1_PACid_1967611	LOC_Os02g49992.1	Mediator of RNA polymerase II transcription subunit 23
	RAC875_rep_c108200_137	AE-Winter	6B	71.7641	32385	IWB61770	0.462335	0	3.62017	-1.56281	14.2833	Traes_6BL_A5614E593	Traes_6BL_A5614E593.2	HORVU6Hr1G072870.1	Bradi3g20700.1	Sb03g027920.1_PACid_1962461	LOC_Os08g23120.1	RNA-binding protein 1 LENGTH=360
RFL_Contig1015_620	RFL_Contig1015_620	AE-Winter	6B	71.7641	32386	IWB63539	1	0	3.62017	-1.56281	14.2833	Traes_6BL_414885850	Traes_6BL_414885850.1	HORVU6Hr1G073980.1	Bradi3g24010.1	Sb0012s014630.1_PACid_1949133	LOC_Os10g22590.1	Pollen Ole e 1 allergen and extensin family protein LENGTH=159
	TA001470-0628	AE-Winter	6B	71.7641	32387	IWB65403	0.462335	0	3.62017	-1.56281	14.2833	Traes_6BL_8960BC410	Traes_6BL_8960BC410.1	-	Bradi3g56910.1	-	-	Mediator of RNA polymerase II transcription subunit 23
	tplb0061f12_679	AE-Winter	6B	71.7641	32390	IWB75290	0.462335	0	3.62017	-1.56281	14.2833	Traes_6BL_A7A807541	Traes_6BL_A7A807541.1	HORVU6Hr1G073730.1	Bradi3g56810.1	-	-	Caleosin-related family protein LENGTH=195
	wsnp_BQ161779B_Ta_2_4	AE-Winter	6B	71.7641	32392	IWA618	0.438118	0	2.64832	-1.30019	13.3295	Traes_6BL_8960BC410	Traes_6BL_8960BC410.1	HORVU6Hr1G073440.11	Bradi3g56910.1	-	LOC_Os02g49992.1	Mediator of RNA polymerase II transcription subunit 23
	wsnp_Ku_c15761_24469519	AE-Winter	6B	71.7641	32396	IWA6571	0.438118	0	2.64832	-1.30019	13.3295	Traes_6BL_B1673B99B	Traes_6BL_B1673B99B.2	HORVU6Hr1G073030.4	Bradi3g57080.1	Sb04g029030.1_PACid_1967634	LOC_Os02g49760.1	Potassium transporter family protein LENGTH=781
	wsnp_Ku_c3185_5949143	AE-Winter	6B	71.7641	32397	IWA6904	0.462335	0	3.62017	-1.56281	14.2833	Traes_6BL_9145A9A11	Traes_6BL_9145A9A11.1	-	Bradi3g56930.1	Sb04g028860.1_PACid_1967613	LOC_Os02g49980.1	ADP-ribosylation factor-like protein 8B-A
	Tdurum_contig44173_792	AE-Winter	6B	71.7641	32403	IWB71501	0.298499	0	0.547679	0.471767	6.96134	-	-	-	-	-	-	-
	Tdurum_contig7981_70	AE-Winter	6B	71.7641	32404	IWB73456	0.298499	0	0.547679	0.471767	6.96134	-	-	-	-	-	-	-
	wsnp_Ex_c3990_7223090	AE-Winter	6B	71.9017	32422	IWA3699	0.378799	0.14	0.690545	0.526697	7.2475	-	-	-	-	Sb01g034410.1_PACid_1953240	LOC_Os01g40190.1	-
	wsnp_Ra_c46591_52408053	AE-Winter	6B	71.7641	32336	IWA7954	0.414079	0	1.08571	0.742178	7.92389	Traes_6BL_8C056134E	Traes_6BL_8C056134E.2	HORVU6Hr1G073050.1	-	-	-	MADS-box transcription factor 57
	Excalibur_rep_c68210_468	AE-Winter	6B	71.7641	32371	IWB30937	0.446604	0	2.64832	-1.30019	13.3295	-	-	HORVU6Hr1G000310.2	-	-	-	-
	Kukri_rep_c116323_79	AE-Winter	6B	71.7641	32381	IWB49712	0.340866	0	3.6001	-1.51709	13.7788	-	-	-	Bradi4g13410.1	-	-	-
	RAC875_c49136_59	AE-Winter	6B	71.7641	32384	IWB58529	0.446604	0	2.64832	-1.30019	13.3295	Traes_6BL_8960BC410	Traes_6BL_8960BC410.1	-	Bradi3g56910.1	Sb04g028840.1_PACid_1967611	LOC_Os02g49992.1	Mediator of RNA polymerase II transcription subunit 23
	RAC875_rep_c108200_137	AE-Winter	6B	71.7641	32385	IWB61770	0.462335	0	3.62017	-1.56281	14.2833	Traes_6BL_A5614E593	Traes_6BL_A5614E593.2	HORVU6Hr1G072870.1	Bradi3g20700.1	Sb03g027920.1_PACid_1962461	LOC_Os08g23120.1	RNA-binding protein 1 LENGTH=360
	RFL_Contig1015_620	AE-Winter	6B	71.7641	32386	IWB63539	0.462335	0	3.62017	-1.56281	14.2833	Traes_6BL_414885850	Traes_6BL_414885850.1	HORVU6Hr1G073980.1	Bradi3g24010.1	Sb0012s014630.1_PACid_1949133	LOC_Os10g22590.1	Pollen Ole e 1 allergen and extensin family protein LENGTH=159
	TA001470-0628	AE-Winter	6B	71.7641	32387	IWB65403	0.462335	0	3.62017	-1.56281	14.2833	Traes_6BL_8960BC410	Traes_6BL_8960BC410.1	-	Bradi3g56910.1	-	-	Mediator of RNA polymerase II transcription subunit 23
	tplb0061f12_679	AE-Winter	6B	71.7641	32390	IWB75290	0.462335	0	3.62017	-1.56281	14.2833	Traes_6BL_A7A807541	Traes_6BL_A7A807541.1	HORVU6Hr1G073730.1	Bradi3g56810.1	-	-	Caleosin-related family protein LENGTH=195
	wsnp_BQ161779B_Ta_2_4	AE-Winter	6B	71.7641	32392	IWA618	0.446604	0	2.64832	-1.30019	13.3295	Traes_6BL_8960BC410	Traes_6BL_8960BC410.1	HORVU6Hr1G073440.11	Bradi3g56910.1	-	LOC_Os02g49992.1	Mediator of RNA polymerase II transcription subunit 23
	wsnp_Ku_c15761_24469519	AE-Winter	6B	71.7641	32396	IWA6571	0.446604	0	2.64832	-1.30019	13.3295	Traes_6BL_B1673B99B	Traes_6BL_B1673B99B.2	HORVU6Hr1G073030.4	Bradi3g57080.1	Sb04g029030.1_PACid_1967634	LOC_Os02g49760.1	Potassium transporter family protein LENGTH=781
wsnp_Ku_c3185_5949143	wsnp_Ku_c3185_5949143	AE-Winter	6B	71.7641	32397	IWA6904	1	0	3.62017	-1.56281	14.2833	Traes_6BL_9145A9A11	Traes_6BL_9145A9A11.1	-	Bradi3g56930.1	Sb04g028860.1_PACid_1967613	LOC_Os02g49980.1	ADP-ribosylation factor-like protein 8B-A
	wsnp_Ex_c3990_7223090	AE-Winter	6B	71.9017	32422	IWA3699	0.378799	0.14	0.690545	0.526697	7.2475	-	-	-	-	Sb01g034410.1_PACid_1953240	LOC_Os01g40190.1	-
	wsnp_Ex_rep_c66315_64480670	AE-Winter	6B	71.7641	32333	IWA5198	0.41725	0	0.731604	0.556594	8.08369	Traes_6BL_8960BC410	Traes_6BL_8960BC410.1	HORVU6Hr1G073440.11	Bradi3g56910.1	Sb04g028840.1_PACid_1967611	LOC_Os02g49992.1	Mediator of RNA polymerase II transcription subunit 23
	wsnp_Ku_c15761_24469459	AE-Winter	6B	71.7641	32334	IWA6570	0.435168	0	0.878711	0.630796	8.53887	Traes_6BL_B1673B99B	Traes_6BL_B1673B99B.2	HORVU6Hr1G073030.4	Bradi3g57080.1	Sb04g029030.1_PACid_1967634	LOC_Os02g49760.1	Potassium transporter family protein LENGTH=781
	wsnp_Ra_c46591_52408053	AE-Winter	6B	71.7641	32336	IWA7954	0.414079	0	1.08571	0.742178	7.92389	Traes_6BL_8C056134E	Traes_6BL_8C056134E.2	HORVU6Hr1G073050.1	-	-	-	MADS-box transcription factor 57
	Excalibur_rep_c68210_468	AE-Winter	6B	71.7641	32371	IWB30937	0.446604	0	2.64832	-1.30019	13.3295	-	-	HORVU6Hr1G000310.2	-	-	-	-
	Kukri_rep_c116323_79	AE-Winter	6B	71.7641	32381	IWB49712	0.340866	0	3.6001	-1.51709	13.7788	-	-	-	Bradi4g13410.1	-	-	-
	RAC875_c49136_59	AE-Winter	6B	71.7641	32384	IWB58529	0.446604	0	2.64832	-1.30019	13.3295	Traes_6BL_8960BC410	Traes_6BL_8960BC410.1	-	Bradi3g56910.1	Sb04g028840.1_PACid_1967611	LOC_Os02g49992.1	Mediator of RNA polymerase II transcription subunit 23
RAC875_rep_c108200_137	RAC875_rep_c108200_137	AE-Winter	6B	71.7641	32385	IWB61770	1	0	3.62017	-1.56281	14.2833	Traes_6BL_A5614E593	Traes_6BL_A5614E593.2	HORVU6Hr1G072870.1	Bradi3g20700.1	Sb03g027920.1_PACid_1962461	LOC_Os08g23120.1	RNA-binding protein 1 LENGTH=360
	RFL_Contig1015_620	AE-Winter	6B	71.7641	32386	IWB63539	0.462335	0	3.62017	-1.56281	14.2833	Traes_6BL_414885850	Traes_6BL_414885850.1	HORVU6Hr1G073980.1	Bradi3g24010.1	Sb0012s014630.1_PACid_1949133	LOC_Os10g22590.1	Pollen Ole e 1 allergen and extensin family protein LENGTH=159
	TA001470-0628	AE-Winter	6B	71.7641	32387	IWB65403	0.462335	0	3.62017	-1.56281	14.2833	Traes_6BL_8960BC410	Traes_6BL_8960BC410.1	-	Bradi3g56910.1	-	-	Mediator of RNA polymerase II transcription subunit 23
	tplb0061f12_679	AE-Winter	6B	71.7641	32390	IWB75290	0.462335	0	3.62017	-1.56281	14.2833	Traes_6BL_A7A807541	Traes_6BL_A7A807541.1	HORVU6Hr1G073730.1	Bradi3g56810.1	-	-	Caleosin-related family protein LENGTH=195
	wsnp_BQ161779B_Ta_2_4	AE-Winter	6B	71.7641	32392	IWA618	0.438118	0	2.64832	-1.30019	13.3295	Traes_6BL_8960BC410	Traes_6BL_8960BC410.1	HORVU6Hr1G073440.11	Bradi3g56910.1	-	LOC_Os02g49992.1	Mediator of RNA polymerase II transcription subunit 23
	wsnp_Ku_c15761_24469519	AE-Winter	6B	71.7641	32396	IWA6571	0.438118	0	2.64832	-1.30019	13.3295	Traes_6BL_B1673B99B	Traes_6BL_B1673B99B.2	HORVU6Hr1G073030.4	Bradi3g57080.1	Sb04g029030.1_PACid_1967634	LOC_Os02g49760.1	Potassium transporter family protein LENGTH=781
	wsnp_Ku_c3185_5949143	AE-Winter	6B	71.7641	32397	IWA6904	0.462335	0	3.62017	-1.56281	14.2833	Traes_6BL_9145A9A11	Traes_6BL_9145A9A11.1	-	Bradi3g56930.1	Sb04g028860.1_PACid_1967613	LOC_Os02g49980.1	ADP-ribosylation factor-like protein 8B-A
	Tdurum_contig44173_792	AE-Winter	6B	71.7641	32403	IWB71501	0.298499	0	0.547679	0.471767	6.96134	-	-	-	-	-	-	-
	Tdurum_contig7981_70	AE-Winter	6B	71.7641	32404	IWB73456	0.298499	0	0.547679	0.471767	6.96134	-	-	-	-	-	-	-
	wsnp_Ex_c3990_7223090	AE-Winter	6B	71.9017	32422	IWA3699	0.378799	0.14	0.690545	0.526697	7.2475	-	-	-	-	Sb01g034410.1_PACid_1953240	LOC_Os01g40190.1	-
	wsnp_Ex_rep_c66315_64480670	AE-Winter	6B	71.7641	32333	IWA5198	0.41725	0	0.731604	0.556594	8.08369	Traes_6BL_8960BC410	Traes_6BL_8960BC410.1	HORVU6Hr1G073440.11	Bradi3g56910.1	Sb04g028840.1_PACid_1967611	LOC_Os02g49992.1	Mediator of RNA polymerase II transcription subunit 23
	wsnp_Ku_c15761_24469459	AE-Winter	6B	71.7641	32334	IWA6570	0.435168	0	0.878711	0.630796	8.53887	Traes_6BL_B1673B99B	Traes_6BL_B1673B99B.2	HORVU6Hr1G073030.4	Bradi3g57080.1	Sb04g029030.1_PACid_1967634	LOC_Os02g49760.1	Potassium transporter family protein LENGTH=781
	wsnp_Ra_c46591_52408053	AE-Winter	6B	71.7641	32336	IWA7954	0.414079	0	1.08571	0.742178	7.92389	Traes_6BL_8C056134E	Traes_6BL_8C056134E.2	HORVU6Hr1G073050.1	-	-	-	MADS-box transcription factor 57
	Excalibur_rep_c68210_468	AE-Winter	6B	71.7641	32371	IWB30937	0.446604	0	2.64832	-1.30019	13.3295	-	-	HORVU6Hr1G000310.2	-	-	-	-
	Kukri_rep_c116323_79	AE-Winter	6B	71.7641	32381	IWB49712	0.340866	0	3.6001	-1.51709	13.7788	-	-	-	Bradi4g13410.1	-	-	-
	RAC875_c49136_59	AE-Winter	6B	71.7641	32384	IWB58529	0.446604	0	2.64832	-1.30019	13.3295	Traes_6BL_8960BC410	Traes_6BL_8960BC410.1	-	Bradi3g56910.1	Sb04g028840.1_PACid_1967611	LOC_Os02g49992.1	Mediator of RNA polymerase II transcription subunit 23
	RAC875_rep_c108200_137	AE-Winter	6B	71.7641	32385	IWB61770	0.462335	0	3.62017	-1.56281	14.2833	Traes_6BL_A5614E593	Traes_6BL_A5614E593.2	HORVU6Hr1G072870.1	Bradi3g20700.1	Sb03g027920.1_PACid_1962461	LOC_Os08g23120.1	RNA-binding protein 1 LENGTH=360
	RFL_Contig1015_620	AE-Winter	6B	71.7641	32386	IWB63539	0.462335	0	3.62017	-1.56281	14.2833	Traes_6BL_414885850	Traes_6BL_414885850.1	HORVU6Hr1G073980.1	Bradi3g24010.1	Sb0012s014630.1_PACid_1949133	LOC_Os10g22590.1	Pollen Ole e 1 allergen and extensin family protein LENGTH=159
TA001470-0628	TA001470-0628	AE-Winter	6B	71.7641	32387	IWB65403	1	0	3.62017	-1.56281	14.2833	Traes_6BL_8960BC410	Traes_6BL_8960BC410.1	-	Bradi3g56910.1	-	-	Mediator of RNA polymerase II transcription subunit 23
	tplb0061f12_679	AE-Winter	6B	71.7641	32390	IWB75290	0.462335	0	3.62017	-1.56281	14.2833	Traes_6BL_A7A807541	Traes_6BL_A7A807541.1	HORVU6Hr1G073730.1	Bradi3g56810.1	-	-	Caleosin-related family protein LENGTH=195
	wsnp_BQ161779B_Ta_2_4	AE-Winter	6B	71.7641	32392	IWA618	0.438118	0	2.64832	-1.30019	13.3295	Traes_6BL_8960BC410	Traes_6BL_8960BC410.1	HORVU6Hr1G073440.11	Bradi3g56910.1	-	LOC_Os02g49992.1	Mediator of RNA polymerase II transcription subunit 23
	wsnp_Ku_c15761_24469519	AE-Winter	6B	71.7641	32396	IWA6571	0.438118	0	2.64832	-1.30019	13.3295	Traes_6BL_B1673B99B	Traes_6BL_B1673B99B.2	HORVU6Hr1G073030.4	Bradi3g57080.1	Sb04g029030.1_PACid_1967634	LOC_Os02g49760.1	Potassium transporter family protein LENGTH=781
	wsnp_Ku_c3185_5949143	AE-Winter	6B	71.7641	32397	IWA6904	0.462335	0	3.62017	-1.56281	14.2833	Traes_6BL_9145A9A11	Traes_6BL_9145A9A11.1	-	Bradi3g56930.1	Sb04g028860.1_PACid_1967613	LOC_Os02g49980.1	ADP-ribosylation factor-like protein 8B-A
	Tdurum_contig44173_792	AE-Winter	6B	71.7641	32403	IWB71501	0.298499	0	0.547679	0.471767	6.96134	-	-	-	-	-	-	-
	Tdurum_contig7981_70	AE-Winter	6B	71.7641	32404	IWB73456	0.298499	0	0.547679	0.471767	6.96134	-	-	-	-	-	-	-
	wsnp_Ex_c3990_7223090	AE-Winter	6B	71.9017	32422	IWA3699	0.378799	0.14	0.690545	0.526697	7.2475	-	-	-	-	Sb01g034410.1_PACid_1953240	LOC_Os01g40190.1	-
