# Supplementary material for: Genetic Architecture of Anther Extrusion in Spring and Winter Wheat
Source: Front Plant Sci. 2017 May 16;8:754. doi: 10.3389/fpls.2017.00754 (PMC5432570; doi:10.3389/fpls.2017.00754)
Supplement: Supplementary file 4 [file Table4.XLSX]

## Sheet: Table_S4A_RM-ANOVA_SP
Table S4A. One Way Repeated Measures (RM) ANOVA on mean expression data of significant transcripts in spring wheat.
Expression data of genes/transcripts in significant LD regions (r^2 ≥0.3) was portioned in groups of above ground flowering and non-flowering tissues.
Source of Variation	DF	SS	MS	F	P
Between transcripts	13	51556	3966
Between tissues	1	1050	1050	4719	0,049
Residual	13	2891	0,222
Total	27	55497
Normality Test (Shapiro-Wilk):	Passed	(P = 0,994)
Equal Variance Test (Brown-Forsythe):	Passed	(P = 1,000)
Power of performed test with alpha = 0,050: 0,431
Treatment Name	N	Missing	Mean	Std Dev	SEM
Flowering tissues	14	0	1928	1478	0,395
Non-flowering tissues	14	0	1541	1415	0,378
All Pairwise Multiple Comparison Procedures (Holm-Sidak method):
Overall significance level = 0,05
Comparisons for factor:
Comparison	Diff of Means	t	P	P<0,050
Flowring vs Non-flowering tissues	0,387	2172	0,049	Yes
DF = Degree of freedom
SS = Sum of squares
MS = Mean Squares
F = F-Statistic
P = Probability value
t = t-statistic from Student's t-test
Std Dev = Standard Deviation
SEM = standard error of the mean
N = number of samples

## Sheet: Table_S4B_RM-ANOVA_WP
Table S4B. One Way Repeated Measures (RM) ANOVA on mean expression data of significant transcripts in winter wheat.
Expression data of genes/transcripts in significant LD regions (r^2 ≥0.3) was portioned in groups of above ground flowering and non-flowering tissues.
Source of Variation	DF	SS	MS	F	P
Between transcripts	25	136078	5443
Between tissues	1	6327	6327	27629	<0,001
Residual	25	5725	0,229
Total	51	148129
Normality Test (Shapiro-Wilk):	Passed	(P = 0,865)
Equal Variance Test (Brown-Forsythe):	Passed	(P = 1,000)
Power of performed test with alpha = 0,050: 0,999
Treatment Name	N	Missing	Mean	Std Dev	SEM
Flowering tissues	26	0	2514	1788	0,351
Non-flowering tissues	26	0	1816	1574	0,309
All Pairwise Multiple Comparison Procedures (Holm-Sidak method):
Overall significance level = 0,05
Comparisons for factor:
Comparison	Diff of Means	t	P	P<0,050
Flowring vs Non-flowering tissues	0,698	5256	<0,001	Yes
DF = Degree of freedom
SS = Sum of squares
MS = Mean Squares
F = F-Statistic
P = Probability value
t = t-statistic from Student's t-test
Std Dev = Standard Deviation
SEM = standard error of the mean
N = number of samples
